# Supplementary material for: Comprehensive phenotypic analysis of multiple gene deletions of α-glucan synthase and Crh-transglycosylase gene families in Aspergillus niger highlighting the versatility of the fungal cell wall
Source: Cell Surf. 2025 Jan 31;13:100141. doi: 10.1016/j.tcsw.2025.100141 (PMC11847290; doi:10.1016/j.tcsw.2025.100141)
Supplement: Supplementary file 1 — Supplementary material 1 [file mmc8.xlsx]

## Sheet: Sheet1
Deletion of ags genes
			PCR Donor DNA (bp)			Diagnostic PCR (bp)				Primer name	Sequence	Template	Use
Gene	ID	NRRL3 number	5'-flank	3'-flank	5'+3' fused	Δags	wt			agsA_CC-P1r	CAGGGAAGATTCATCAAGCCGACGAGCTTACTCGTTTCG	pTLL108	Introduction of guide RNA in the plasmids pTLL108 and pTLL109
agsA	An04g09890	NRRL3_07454	1019	1026	2022	9578	2233			agsA_CC-P2f	GGCTTGATGAATCTTCCCTGGTTTTAGAGCTAGAAATAGCAAG	pTLL109
agsB	An15g07810	NRRL3_04200	1078	1055	2110	10324	2329			agsA_CC-P3f	ACTCGCTGAAGGGTACGTGG	gDNA wt	Construction of repair DNA
agsC	An12g02450	NRRL3_09002	1069	1044	2090	10003	2342			agsA_CC-P4r	GGAGTGGTAC CAATATAAGC CGGGATGGCAAGCGGCGTGTGGTAC	gDNA wt
agsD	An02g03260	NRRL3_05996	1009	1040	2026	9841	2285			agsA_CC-P5f	CCGGCTTATATTGGTACCACTCCATGCCCTACTGGGTCAATACAG	gDNA wt
agsE	An09g03070	NRRL3_00248	927	1077	1981	9722	2212			agsA_CC-P6r	CCCGGACCATGGTGTCTTT	gDNA wt
						*(P7+P8)				agsA_CC-P7f	AAGGCATGACGCCGTGAT	gDNA ∆agsA	Sequencing
										agsA_CC-P8r	GCTGAACGAAACGTATGACGG	gDNA ∆agsA
										agsB_CC-P1r	CCATGAGCGCAGACGATCTTGACGAGCTTACTCGTTTCG	pTLL108	Introduction of guide RNA in the plasmids pTLL108 and pTLL109
										agsB_CC-P2f	AAGATCGTCTGCGCTCATGGGTTTTAGAGCTAGAAATAGCAAG	pTLL109
										agsB_CC-P3f	TTCCCTATTTCCCGTCGGA	gDNA wt	Construction of repair DNA
										agsB_CC-P4r	GGAGTGGTACCAATATAAGCCGGTCTGCACAAGTGAATGCCAC	gDNA wt
										agsB_CC-P5f	CCGGCTTATATTGGTACCACTCCTTGTTGCATATATTGTTGTCTAA	gDNA wt
										agsB_CC-P6r	CTTGATCGGTGATGATGGGAG	gDNA wt
										agsB_CC-P7f	TTGCTGGTCCGAGACAGTGA	gDNA ∆agsB	Sequencing
										agsB_CC-P8r	CTCGAGGAGCGATTGTACGAA	gDNA ∆agsB
										agsC_CC-P1r	CGCTGGTGGATGCGTAGATAGACGAGCTTACTCGTTTCG	pTLL108	Introduction of guide RNA in the plasmids pTLL108 and pTLL109
										agsC_CC-P2f	TATCTACGCATCCACCAGCGGTTTTAGAGCTAGAAATAGCAAG	pTLL109
										agsC_CC-P3f	TCATGGTGTTTGGATGCAGTG	gDNA wt	Construction of repair DNA
										agsC_CC-P4r	GGAGTGGTACCAATATAAGCCGGGTTGGCTGAAGCGCAACAGG	gDNA wt
										agsC_CC-P5f	CCGGCTTATATTGGTACCACTCCGGGGTTCTGAATGGCGTAATG	gDNA wt
										agsC_CC-P6r	GCGACATTGGCTGGATTGA	gDNA wt
										agsC_CC-P7f	ACATTTCGGCTGGGAGAGC	gDNA ∆agsC	Sequencing
										agsC_CC-P8r	CGATAATGGCGAATTGCTGAG	gDNA ∆agsC
										agsD_CC-P1r	CGTAGAATCCTCTTTGTCAGGACGAGCTTACTCGTTTCG	pTLL108	Introduction of guide RNA in the plasmids pTLL108 and pTLL109
										agsD_CC-P2f	CTGACAAAGAGGATTCTACGGTTTTAGAGCTAGAAATAGCAAG	pTLL109
										agsD_CC-P3f	TGGAACGAGCGTATCTTAGCG	gDNA wt	Construction of repair DNA
										agsD_CC-P4r	GGAGTGGTACCAATATAAGCCGGCGTCAACGGACACGAAATCTAAC	gDNA wt
										agsD_CC-P5f	CCGGCTTATATTGGTACCACTCCTCCGGCTCTCCCACCCTAACAG	gDNA wt
										agsD_CC-P6r	TCGGAGCCTTTGGAGTGGT	gDNA wt
										agsD_CC-P7f	TGCGCTGTATCTTGCATTGG	gDNA ∆agsD	Sequencing
										agsD_CC-P8r	CCCTTGGTTGGATGGCAGT	gDNA ∆agsD
										agsE_CC-P1r	CGGTGAAGTGATATTTCCAGGACGAGCTTACTCGTTTCG	pTLL108	Introduction of guide RNA in the plasmids pTLL108 and pTLL109
										agsE_CC-P2f	CTGGAAATATCACTTCACCGGTTTTAGAGCTAGAAATAGCAAG	pTLL109
										agsE_CC-P3f	TTTGGACTTTGCACCGCAC	gDNA wt	Construction of repair DNA
										agsE_CC-P4r	GGAGTGGTACCAATATAAGCCGGGCTGGGTGGGAAGGTCGCGG	gDNA wt
										agsE_CC-P5f	CCGGCTTATATTGGTACCACTCCACGCCTTAATGATGTGGTGG	gDNA wt
										agsE_CC-P6r	GGTCGGGTTCAGTCCATCTG	gDNA wt
										agsE_CC-P7f	TAGGATGGCTGTCGGACCA	gDNA ∆agsE	Sequencing
										agsE_CC-P8r	GGGAGTTGGATACCGACGAGT	gDNA ∆agsE
										pTE1for	CCttaattaaACTCCGCCGAACGTACTG	pFC332	Construction of CRISPR/Cas9 plasmid pFC332
										pTE1rev	CCttaattaaAAAAGCAAAAAAGGAAGGTACAAAAAAGC	pFC332
										underlined = 20 bp guide RNA sequence
										small letters = PacI restriction sites
										gDNA = genomic DANN
