# Supplementary material for: Comprehensive phenotypic analysis of multiple gene deletions of α-glucan synthase and Crh-transglycosylase gene families in Aspergillus niger highlighting the versatility of the fungal cell wall
Source: Cell Surf. 2025 Jan 31;13:100141. doi: 10.1016/j.tcsw.2025.100141 (PMC11847290; doi:10.1016/j.tcsw.2025.100141)
Supplement: Supplementary file 2 — Supplementary material 2 [file mmc9.xlsx]

## Sheet: Sorting process
Gene	An ID	NRRL3 ID	Spearman coefficient	Number of co-expressed genes
agsA	An04g09890	NRRL3_07454	0.5	24
agsB	An15g07810	NRRL3_04200	0.5	19
agsC	An12g02450	NRRL3_09002	0.5	310
agsD	An02g03260	NRRL3_05996	0.5	133
agsE	An09g03070	NRRL3_00248	0.5	979
Sorting process
1	Positive correlation
2	Spearman coefficient 0.5
3	p-value cut-off 0.05
4	Select for GO terms that are linked at least to two ags genes in each ontology (MF, BP, CC)
5	Select for sample frequency (SF) between 0.6 and 0.8
6	Select for result counts: SF = 0.8 > 100 (RS) and SF = 0.6 >10 (RS)
7	Searching for genes that share the same GO terms: 7 genes that share 11 GO terms
8	Remove GO terms with low significant levels (Bonferroni close to 1)
9	Remove duplicated GO terms
10	Prioritize the most statistically significant results: a) fold enrichment > 50 b) sample frequency of 0.2 and 0.4 if fold enrichment is higher >50 and >100 c) GO terms linked to a specific ags gene based on significant levels
11	Categorize p-value using heat map (closer to zero more significant)

## Sheet: Shared GO terms
Genes that share 11 GO terms
#	Gene ID	Gene	Decription
1	An02g08660	ugmA	UDP-galactopyranose mutase, involved in cell wall biosynthesis
2	An02g08670	ugtA	Ortholog(s) have carbohydrate binding activity
3	An06g00300	ugtB	-
4	An12g00820	ugpA	Putative UTP-glucose-1-phosphate uridylyltransferase
5	An15g01420	cwh41	Alpha glucosidase I
6	An16g02380	ugmB	Putative galactopyranose mutase
7	An17g02140	gmtA	Essential GDP-mannose transporter
#	Ontology	GO term	Description
1	BP	GO:0033692	cellular polysaccharide biosynthetic process
2	BP	GO:0008152	metabolic process
3	BP	GO:0009058	biosynthetic process
4	BP	GO:0009059	macromolecule biosynthetic process
5	BP	GO:0009987	cellular process
6	BP	GO:0034645	cellular macromolecule biosynthetic process
7	BP	GO:0044237	cellular metabolic process
8	BP	GO:0044238	primary metabolic process
9	BP	GO:0044249	cellular biosynthetic process
10	BP	GO:0071704	organic substance metabolic process
11	BP	GO:1901576	organic substance biosynthetic process

## Sheet: Enriched GO terms
Most enriched GO terms
			Result count					p-value					fold enrichment					Background count					Sample frequency (fraction)
Ontology	ID	Name	agsA	agsB	agsC	agsD	agsE	agsA	agsB	agsC	agsD	agsE	agsA	agsB	agsC	agsD	agsE	agsA	agsB	agsC	agsD	agsE	agsA	agsB	agsC	agsD	agsE
MF	GO:0016884	carbon-nitrogen ligase activity, with glutamine as amido-N-donor	1		2		6	0.0203419		0.0277467		7.11845e-05	48.72		7.54		7.2	39		39		39	0.6		0.6		0.6
MF	GO:0015318	inorganic molecular entity transmembrane transporter activity		2	8		18		0.0176692	0.0196891		0.0183498		9.72	2.38		1.7		47	47		47		0.6	0.6		0.6
MF	GO:0016879	ligase activity, forming carbon-nitrogen bonds	2		4		10	0.00277191		0.0184151		0.00102497	25.42		3.94		3.13	159		159		159	0.6		0.6		0.6
MF	GO:0000287	magnesium ion binding	3		5		15	8.67692e-05		0.00521542		1.13564e-06	34.39		4.44		4.23	24		24		24	0.6		0.6		0.6
MF	GO:0008483	transaminase activity	2		5		6	0.00170494		0.00109532		0.0359864	32.48		6.29		2.4	15		15		15	0.6		0.6		0.6
MF	GO:0016769	transferase activity, transferring nitrogenous groups	2		5		6	0.00170494		0.00109532		0.0359864	32.48		6.29		2.4	154		154		154	0.6		0.6		0.6
MF	GO:0047657	alpha-1,3-glucan synthase activity	2	1		1	2	1.67894e-05	0.00540616		0.0373843	0.0263376	292.31	184.62		26.37	7.2	24	24		24	24	0.8	0.8		0.8	0.8
CC	GO:0005618	cell wall	2		13		15	0.0168812		1.8349e-06		0.0154406	9.99		5.03		1.84	86		86		86	0.6		0.6		0.6
CC	GO:0030312	external encapsulating structure	2		16		18	0.0295729		4.25581e-07		0.0260768	7.4		4.58		1.64	14		14		14	0.6		0.6		0.6
CC	GO:0009277	fungal-type cell wall	2		12		15	0.0140025		3.76446e-06		0.00642201	11.03		5.12		2.04	18		18		18	0.6		0.6		0.6
BP	GO:0009067	aspartate family amino acid biosynthetic process	2		11		10	0.00199906		4.95713e-10		0.00024909	29.98		12.77		3.69	18		18		18	0.6		0.6		0.6
BP	GO:0009066	aspartate family amino acid metabolic process	2		12		13	0.00289209		2.86327e-10		1.24056e-05	24.88		11.56		3.98	9		9		9	0.6		0.6		0.6
BP	GO:0006812	cation transport	2	2	8			0.0299187	0.0192314	0.0249884			7.35	9.29	2.28			11	11	11			0.6	0.6	0.6
BP	GO:0044038	cell wall macromolecule biosynthetic process	1		7		5	0.0402869		6.01881e-07		0.0225055	24.36		13.2		3	27		27		27	0.6		0.6		0.6
BP	GO:0070592	cell wall polysaccharide biosynthetic process	1		5		4	0.025365		1.27615e-05		0.0170454	38.97		15.09		3.84	35		35		35	0.6		0.6		0.6
BP	GO:0044262	cellular carbohydrate metabolic process	2	2	13			0.0282061	0.0181097	3.73343e-05			7.59	9.59	3.82			25	25	25			0.6	0.6	0.6
BP	GO:0070589	cellular component macromolecule biosynthetic process	1		7		5	0.0402869		6.01881e-07		0.0225055	24.36		13.2		3	28		28		28	0.6		0.6		0.6
BP	GO:0044264	cellular polysaccharide metabolic process	2	2	8			0.00938958	0.00593395	0.000617547			13.6	17.17	4.21			80	80	80			0.6	0.6	0.6
BP	GO:0051278	fungal-type cell wall polysaccharide biosynthetic process	1		5		4	0.0236934		8.664e-06		0.0132133	41.76		16.16		4.11	78		78		78	0.6		0.6		0.6
BP	GO:0071966	fungal-type cell wall polysaccharide metabolic process	1		5		4	0.0303635		3.44767e-05		0.0323827	32.48		12.57		3.2	17		17		17	0.6		0.6		0.6
BP	GO:0006541	glutamine metabolic process		1	3		8	0.0303635		0.00681387		1.23317e-05	32.48		7.54		6.4	32		32		32	0.6		0.6		0.6
BP	GO:0044117	growth of symbiont in host	2	1	2			0.000100211	0.0121249	0.0158088			129.92	82.05	10.06			164	164	164			0.6	0.6	0.6
BP	GO:0006563	L-serine metabolic process	1		3		5	0.018662		0.00154489		0.000520091	53.15		12.34		6.54	90		90		90	0.6		0.6		0.6
BP	GO:0006582	melanin metabolic process	2	1		2		0.000958857	0.0359582		0.0268157		43.31	27.35		7.81		90	90		90		0.6	0.6		0.6
BP	GO:0009112	nucleobase metabolic process	2		3		9	0.0016119		0.041549		0.000494917	33.41		3.88		3.7	53		53		53	0.6		0.6		0.6
BP	GO:0009124	nucleoside monophosphate biosynthetic process	2		3		9	0.000821249		0.0171442		2.69126e-05	46.77		5.43		5.18	95		95		95	0.6		0.6		0.6
BP	GO:0009123	nucleoside monophosphate metabolic process	2		3		9	0.00103154		0.0232661		7.52571e-05	41.76		4.85		4.63	20		20		20	0.6		0.6		0.6
BP	GO:1901293	nucleoside phosphate biosynthetic process	3		5		19	0.000331367		0.0319485		1.66371e-06	21.92		2.83		3.42	34		34		34	0.6		0.6		0.6
BP	GO:0009165	nucleotide biosynthetic process	3		5		19	0.000307518		0.029058		1.10036e-06	22.49		2.9		3.51	47		47		47	0.6		0.6		0.6
BP	GO:0006730	one-carbon metabolic process	1		4		5	0.0287001		0.000443029		0.00490586	34.39		10.65		4.23	6		6		6	0.6		0.6		0.6
BP	GO:0000271	polysaccharide biosynthetic process	2	1	7			0.00134791	0.0424813	5.02847e-06			36.54	23.08	9.9			11	11	11			0.6	0.6	0.6
BP	GO:0005976	polysaccharide metabolic process	3	2	9			0.00264947	0.0203821	0.0107105			10.69	9.01	2.48			5	5	5			0.6	0.6	0.6
BP	GO:0006163	purine nucleotide metabolic process	3		8		19	0.000468535		0.000836167		1.06176e-05	19.49		4.02		3.04	5		5		5	0.6		0.6		0.6
BP	GO:0009150	purine ribonucleotide metabolic process	3		8		18	0.000468535		0.000836167		3.89006e-05	19.49		4.02		2.88	28		28		28	0.6		0.6		0.6
BP	GO:0072522	purine-containing compound biosynthetic process	4		4		17	1.82275e-06		0.0293359		5.30656e-08	44.12		3.42		4.62	117		117		117	0.6		0.6		0.6
BP	GO:0009259	ribonucleotide metabolic process	3		9		19	0.000548941		0.000248242		2.39118e-05	18.46		4.29		2.88	158		158		158	0.6		0.6		0.6
BP	GO:0009070	serine family amino acid biosynthetic process	1		7		6	0.0336822		1.45463e-07		0.00184393	29.23		15.84		4.32	106		106		106	0.6		0.6		0.6
BP	GO:0009069	serine family amino acid metabolic process	2		9		8	0.00152138		3.60555e-08		0.00188832	34.39		11.98		3.39	12		12		12	0.6		0.6		0.6
BP	GO:0009847	spore germination	2		4		7	0.00289209		0.0197878		0.0422086	24.88		3.85		2.14	152		152		152	0.6		0.6		0.6
BP	GO:0009088	threonine biosynthetic process	1		3		3	0.010221		0.000203324		0.00570507	97.44		22.63		7.2	46		46		46	0.6		0.6		0.6
BP	GO:0006566	threonine metabolic process	1		3		4	0.018662		0.00154489		0.00514983	53.15		12.34		5.23	51		51		51	0.6		0.6		0.6
BP	GO:0070596	(1-3)-alpha-glucan biosynthetic process	2	1		1	2	2.79531e-05	0.00675337		0.0465115	0.0418908	233.85	147.69		21.1	5.76	36	36		36	36	0.8	0.8		0.8	0.8
BP	GO:0030979	alpha-glucan biosynthetic process	2	1		1	2	2.79531e-05	0.00675337		0.0465115	0.0418908	233.85	147.69		21.1	5.76	36	36		36	36	0.8	0.8		0.8	0.8
BP	GO:0033692	cellular polysaccharide biosynthetic process	2	1	7		5	0.00103154	0.0372662	1.90841e-06		0.0414346	41.76	26.37	11.32		2.57	4	4	4		4	0.8	0.8	0.8		0.8

## Sheet: over- and under-represented g. 
Over- and under-represented genes in certain pathways
				Result count					p-value					fold enrichment					Background count					Sample frequency (fraction)
#	Ontology	ID	Name	agsA	agsB	agsC	agsD	agsE	agsA	agsB	agsC	agsD	agsE	agsA	agsB	agsC	agsD	agsE	agsA	agsB	agsC	agsD	agsE	agsA	agsB	agsC	agsD	agsE
1	MF	GO:0047657	alpha-1,3-glucan synthase activity	2	1		1	2	1.67894e-05	0.00540616		0.0373843	0.0263376	292.31	184.62		26.37	7.2	4	4		4	4	0.8	0.8		0.8	0.8
2	MF	GO:0016884	carbon-nitrogen ligase activity, with glutamine as amido-N-donor	1		2		6	0.0203419		0.0277467		7.11845e-05	48.72		7.54		7.2	12		12		12	0.6		0.6		0.6
3	MF	GO:0008810	cellulase activity	1	1				0.0236934	0.0188007				41.76	52.75				14	14				0.4	0.4
4	MF	GO:0015112	nitrate transmembrane transporter activity		1					0.00135414					738.47					1					0.2
5	MF	GO:0004826	phenylalanine-tRNA ligase activity	1				2	0.00682519				0.0263376	146.16				7.2	4				4	0.4				0.4
6	MF	GO:0008483	transaminase activity	2		5		6	0.00170494		0.00109532		0.0359864	32.48		6.29		2.4	36		36		36	0.6		0.6		0.6
7	MF	GO:0016769	transferase activity, transferring nitrogenous groups	2		5		6	0.00170494		0.00109532		0.0359864	32.48		6.29		2.4	36		36		36	0.6		0.6		0.6
8	MF	GO:0050119	N-acetylglucosamine deacetylase activity				1					0.0188688					52.75					2					0.2
9	MF	GO:0004475	mannose-1-phosphate guanylyltransferase activity	1					0.0136057					73.08					8					0.2
37	MF	GO:0019202	amino acid kinase activity	1		2			0.00512309		0.00143844			194.88		30.17			3		3			0.4		0.4
32	MF	GO:0008454	alpha-1,3-mannosylglycoprotein 4-beta-N-acetylglucosaminyltransferase activity	1					0.00341819					292.31					2					0.2
33	MF	GO:0140103	catalytic activity, acting on a glycoprotein	1					0.00341819					292.31					2					0.2
10	CC	GO:0005618	cell wall	2		13		15	0.0168812		1.8349e-06		0.0154406	9.99		5.03		1.84	117		117		117	0.6		0.6		0.6
11	CC	GO:0009277	fungal-type cell wall	2		12		15	0.0140025		3.76446e-06		0.00642201	11.03		5.12		2.04	106		106		106	0.6		0.6		0.6
12	CC	GO:0005619	ascospore wall	1					0.00852449					116.92					5					0.2
13	BP	GO:0070596	(1-3)-alpha-glucan biosynthetic process	2	1		1	2	2.79531e-05	0.00675337		0.0465115	0.0418908	233.85	147.69		21.1	5.76	5	5		5	5	0.8	0.8		0.8	0.8
14	BP	GO:0009067	aspartate family amino acid biosynthetic process	2		11		10	0.00199906		4.95713e-10		0.00024909	29.98		12.77		3.69	39		39		39	0.6		0.6		0.6
15	BP	GO:0044038	cell wall macromolecule biosynthetic process	1		7		5	0.0402869		6.01881e-07		0.0225055	24.36		13.2		3	24		24		24	0.6		0.6		0.6
16	BP	GO:0046372	D-arabinose metabolic process				1					0.00947901					105.5					1					0.2
17	BP	GO:0051278	fungal-type cell wall polysaccharide biosynthetic process	1		5		4	0.0236934		8.664e-06		0.0132133	41.76		16.16		4.11	14		14		14	0.6		0.6		0.6
18	BP	GO:0009298	GDP-mannose biosynthetic process	1					0.018662					53.15					11					0.2
19	BP	GO:0006541	glutamine metabolic process	1		3		8	0.0303635		0.00681387		1.23317e-05	32.48		7.54		6.4		18	18		18		0.6	0.6		0.6
20	BP	GO:2000895	hemicellulose catabolic process		1					0.00405722					246.16					3					0.2
21	BP	GO:0000105	histidine biosynthetic process	2				3	7.80236e-05				0.0143772	146.16				5.4	8				8	0.4				0.4
22	BP	GO:0006563	L-serine metabolic process	1		3		5	0.018662		0.00154489		0.000520091	53.15		12.34		6.54	3		3		3	0.6		0.6		0.6
23	BP	GO:0042126	nitrate metabolic process		2					1.73311e-05					295.39					5					0.2
24	BP	GO:0015706	nitrate transport		1					0.00135414					738.47					1					0.2
25	BP	GO:0006730	one-carbon metabolic process	1		4		5	0.0287001		0.000443029		0.00490586	34.39		10.65		4.23	17		17		17	0.6		0.6		0.6
26	BP	GO:0000271	polysaccharide biosynthetic process	2	1	7			0.00134791	0.0424813	5.02847e-06			36.54	23.08	9.9			32	32	32			0.6	0.6	0.6
27	BP	GO:0009070	serine family amino acid biosynthetic process	1		7		6	0.0336822		1.45463e-07		0.00184393	29.23		15.84		4.32	20		20		20	0.6		0.6		0.6
28	BP	GO:0009847	spore germination	2		4		7	0.00289209		0.0197878		0.0422086	24.88		3.85		2.14	47		47		47	0.6		0.6		0.6
29	BP	GO:0009088	threonine biosynthetic process	1		3		3	0.010221		0.000203324		0.00570507	97.44		22.63		7.2	6		6		6	0.6		0.6		0.6
30	BP	GO:2000899	xyloglucan catabolic process		1					0.00135414					738.47					1					0.2
31	BP	GO:0070595	(1-3)-alpha-glucan metabolic process	2	1				4.18858e-05	0.00809885				194.88	123.08				6	6				0.4	0.4
34	BP	GO:0010411	xyloglucan metabolic process		1			1		0.00675337			0.0465115		147.69			21.1		5			5		0.4			0.4
35	BP	GO:0072488	ammonium transmembrane transport		1			2		0.00405722			0.0138032		246.16			9.59		3			3		0.4			0.4
36	BP	GO:0019740	nitrogen utilization		1			3		0.0134635			0.0277512		73.85			4.32		10			10		0.4			0.4
