# Supplementary material for: Comprehensive phenotypic analysis of multiple gene deletions of α-glucan synthase and Crh-transglycosylase gene families in Aspergillus niger highlighting the versatility of the fungal cell wall
Source: Cell Surf. 2025 Jan 31;13:100141. doi: 10.1016/j.tcsw.2025.100141 (PMC11847290; doi:10.1016/j.tcsw.2025.100141)
Supplement: Supplementary file 3 — Supplementary material 3 [file mmc10.xlsx]

## Sheet: Sheet1
	Table S3: Statistical analysis of colony area per day of parental strain (MA234.1) and knockout mutants ΔagsA, ΔagsE, ΔagsA+E, ΔagsA-E, ΔcrhA-G, ΔcrhA-G+ΔagsA-E (Figure 7). The same amount of spores were dropped in the center of CM agar plates, the colony area was measured every day via the diameter of the colonies (according to the Materials and Methods section 2.8). Strains per day that do not …
	Day	MA234.1	ΔagsA	ΔagsE	ΔagsA+E	ΔagsA-E	ΔcrhA-G	ΔcrhA-G +
								ΔagsA-E
	1	a	a	a	a	a	a	a
	2	a	a	a	a	a	b	b
	3	a	a	a	a	a	b	b
	4	a	a	a	a	a	b	b
